# Supplementary material for: Protective effect and mechanism of Lacticaseibacillus paracasei 207-27 administration on colitis in antibiotic-exposed mice in early life
Source: Microbiol Spectr. 2025 Oct 31;13(12):e02762-24. doi: 10.1128/spectrum.02762-24 (PMC12671169; doi:10.1128/spectrum.02762-24)
Supplement: Table S1 — Read number. [file spectrum.02762-24-s0006.xlsx]

## Sheet: Sheet1
S1：Reads Number
Group	Sample Name	Raw PE(#)	Combined(#)	Qualified(#)	Nochime(#)	Base(nt)	AvgLen(nt)	Q20	Q30	GC%	Effective%
NS	TA.11	92576	92134	91339	69793	29055787	416	98.17	94.15	53.55	75.39
NS	TA.12	87550	87440	86792	68290	28648639	420	98.02	93.76	53.68	78
NS	TA.13	86286	85720	84902	63211	26556865	420	97.98	93.73	53.88	73.26
NS	TA.14	88684	88569	87848	68898	28668088	416	98.2	94.25	53.49	77.69
NS	TA.15	90390	89889	88976	65320	27344106	419	97.99	93.74	53.47	72.26
NS	TA.16	83399	82763	81917	63445	26682959	421	97.87	93.39	53.39	76.07
NS	TB.11	84389	84160	83526	66526	27777864	418	98.14	94.04	53.64	78.83
NS	TB.12	81797	81789	81318	64402	26970954	419	97.98	93.62	53.49	78.73
NS	TB.13	84463	84093	83435	65672	27497684	419	98.08	93.91	53.26	77.75
NS	TB.14	81908	81397	80668	63453	26523237	418	98.02	93.81	53.51	77.47
NS	TB.15	82988	82512	81867	65986	27612490	418	98.13	94.02	53.79	79.51
NS	TB.16	78020	77386	76465	62456	26569114	425	97.25	91.74	52.13	80.05
Ceftri	TC.11	81618	81452	80510	61626	26248236	426	97.77	93.03	51.74	75.51
Ceftri	TC.12	90937	90682	88949	72797	31184515	428	96.99	91.04	51.36	80.05
Ceftri	TC.13	88491	88468	86880	77639	33255295	428	96.93	90.87	51.33	87.74
Ceftri	TC.14	81140	80208	78983	64952	27505398	423	97.79	93.14	52.4	80.05
Ceftri	TC.15	79861	79372	77779	70871	30369960	429	96.82	90.62	51.2	88.74
Ceftri	TC.16	97171	95929	93601	83480	35771236	429	96.74	90.49	51.25	85.91
ceftri+207-27	TG.11	87586	87041	85733	67015	28040166	418	98.13	94.07	51.77	76.51
ceftri+207-27	TG.12	83320	82779	81901	63900	26901123	421	98.09	93.97	51.67	76.69
ceftri+207-27	TG.13	96678	96152	94871	70240	29476648	420	98.12	94.09	51.81	72.65
ceftri+207-27	TG.14	89625	89391	88445	67154	28130203	419	97.63	92.86	51.55	74.93
ceftri+207-27	TG.15	80766	79974	78903	57849	24567854	425	97.58	92.61	52.02	71.63
ceftri+207-27	TG.16	84462	84253	83451	63890	26923103	421	97.71	93.02	51.34	75.64
ceftri+207-27	TH.11	93661	93055	91335	67941	28913429	426	97.13	91.46	51.45	72.54
ceftri+207-27	TH.12	84999	84298	82600	64135	27287110	425	97.17	91.56	51.37	75.45
ceftri+207-27	TH.13	83298	83070	82053	63127	26700741	423	97.84	93.3	51.14	75.78
ceftri+207-27	TH.14	79386	78877	77838	60534	25559719	422	97.56	92.6	51.06	76.25
ceftri+207-27	TH.15	78792	78260	77161	62226	26506188	426	97.09	91.39	51.5	78.98
ceftri+207-27	TH.16	90720	89910	88410	70648	29976061	424	97.17	91.61	51.45	77.87
NS-water	TA.21	78193	78054	77528	61208	25765885	421	97.92	93.46	54.16	78.28
NS-water	TA.22	95687	95673	94805	68668	28976500	422	97.77	93.11	53.71	71.76
NS-water	TA.23	90934	90398	89435	66954	28313647	423	97.5	92.46	53.37	73.63
NS-water	TA.24	81558	80979	80162	63538	26821667	422	97.54	92.58	53.48	77.91
NS-water	TA.25	83818	83652	83092	67197	28359920	422	97.7	92.87	54.01	80.17
NS-water	TA.26	91361	90907	89954	66892	28188035	421	97.64	92.85	54.48	73.22
NS-DSS	TB.21	94359	94041	92519	72310	30773127	426	97.16	91.56	52.55	76.63
NS-DSS	TB.22	86939	85926	84284	70230	29822714	425	97.63	92.74	52.99	80.78
NS-DSS	TB.26	89034	88723	87769	68309	28492279	417	98.24	94.41	54.09	76.72
Ceftri-DSS	TC.21	77984	77583	76926	62729	25979156	414	98.29	94.46	54.41	80.44
Ceftri-DSS	TC.22	92359	91932	90955	67947	28142561	414	98.37	94.73	54.01	73.57
Ceftri-DSS	TC.23	79907	79498	78617	60467	25042536	414	98.28	94.48	53.81	75.67
Ceftri-DSS	TC.24	86062	85822	85068	63933	26752186	418	98.11	94.02	53.3	74.29
Ceftri-DSS	TC.25	87440	86828	85982	66040	27394193	415	98.3	94.35	53.96	75.53
207-27 short-term	TG.21	92128	91659	90847	68273	28832032	422	97.8	93.13	53.26	74.11
207-27 short-term	TG.22	87816	87300	86558	63764	26739801	419	98	93.59	54.09	72.61
207-27 short-term	TG.23	79029	78604	78099	63482	26760985	422	97.8	93.1	53.04	80.33
207-27 short-term	TG.24	81932	81524	80898	62872	26251122	418	98.06	93.72	53.98	76.74
207-27 short-term	TG.25	84698	84400	83868	66376	27617176	416	98.22	94.06	53.89	78.37
207-27 short-term	TG.26	68641	68331	68045	55305	23248813	420	98.04	93.76	53.66	80.57
207-27 long-term	TH.21	78146	77328	76600	59189	25133209	425	97.65	92.76	53.27	75.74
207-27 long-term	TH.22	83458	82867	82134	63684	26977798	424	97.73	92.97	53.46	76.31
207-27 long-term	TH.23	77037	76622	76158	59274	25068918	423	97.86	93.12	54.27	76.94
207-27 long-term	TH.24	71699	70926	70269	55662	23543206	423	97.84	93.36	53.42	77.63
207-27 long-term	TH.25	78089	77307	76625	58015	24521522	423	97.81	93.3	54.37	74.29
207-27 long-term	TH.26	80328	80023	79633	61840	26100851	422	98.02	93.65	52.56	76.98
Ceftri-DSS	TC.26	79004	78680	77866	62832	26565202	423	97.75	92.94	53.86	79.53
NS-DSS	TB.23	63635	63323	62847	50638	21231521	419	96.94	91.04	52.28	79.58
NS-DSS	TB.24	90915	90727	89781	68865	28363334	412	97.25	91.72	52.73	75.75
NS-DSS	TB.25	76969	76648	75999	60980	25407606	417	97.15	91.55	52.52	79.23
